# Supplementary material for: Investigation into the Thermal Response and Pharmacological Activity of Substituted Schiff Bases on α-Amylase and α-Glucosidase
Source: Antioxidants (Basel). 2018 Aug 28;7(9):113. doi: 10.3390/antiox7090113 (PMC6162693; doi:10.3390/antiox7090113)
Supplement: Supplementary file 1 [file antioxidants-07-00113-s001.zip]

Archive with 21 entries (21 files):
- Figure S1.pdf
- Figure S10.pdf
- Figure S11.pdf
- Figure S12.pdf
- Figure S13.pdf
- Figure S14.pdf
- Figure S15.pdf
- Figure S16.pdf
- Figure S17.pdf
- Figure S18.pdf
- Figure S19.pdf
- Figure S2.pdf
- Figure S20.pdf
- Figure S21.pdf
- Figure S3.pdf
- Figure S5.pdf
- Figure S6.pdf
- Figure S7.pdf
- Figure S8.pdf
- Figure S9.pdf
- Figure S4.pdf
